# Supplementary material for: Gallic Acid and Taurine Attenuate Thiamethoxam-Induced Hepatotoxicity in Rats by Modulating SIRT-1/PGC-1α, NF-κB/iNOS, and p53/Bax/Caspase-3 Pathways
Source: Pharmaceuticals (Basel). 2025 Jul 25;18(8):1112. doi: 10.3390/ph18081112 (PMC12389281; doi:10.3390/ph18081112)
Supplement: Supplementary file 1 [file pharmaceuticals-18-01112-s001.zip]

Archive with 1 entries (1 files):
- pharmaceuticals-3729100-supplementary.pdf
